# Supplementary material for: Preventive Effects of Eclipta prostrata and Hordeum vulgare Extract Complex on Precocious Puberty in Danazol- and High-Fat Diet-Induced Rat Models
Source: Int J Mol Sci. 2025 Nov 18;26(22):11158. doi: 10.3390/ijms262211158 (PMC12652678; doi:10.3390/ijms262211158)
Supplement: Supplementary file 1 [file ijms-26-11158-s001.zip]

Archive with 1 entries (1 files):
- ijms-3945503-supplementary.pdf
